# Supplementary material for: Identification of marker genes for spinal cord injury
Source: Front Med (Lausanne). 2024 Feb 23;11:1364380. doi: 10.3389/fmed.2024.1364380 (PMC10921937; doi:10.3389/fmed.2024.1364380)
Supplement: Supplementary file 2 [file Table_3.XLSX]

## Sheet: Sheet1
					Mus musculus	SCI Model	GEO	Platform	Tissue	Transcriptome	Time points
						Spinal cord contusion model	GSE5296	GPL1261	Spinal cord	mRNA	0.5H,4H,24H,72H,7D,28D
							GSE47681	GPL1261	Spinal cord	mRNA	1D,3D,7D
							GSE132242	GPL26743	Spinal cord	circRNA	3D
